# Supplementary material for: Synergistic and Independent Actions of Multiple Terminal Nucleotidyl Transferases in the 3’ Tailing of Small RNAs in Arabidopsis
Source: PLoS Genet. 2015 Apr 30;11(4):e1005091. doi: 10.1371/journal.pgen.1005091 (PMC4415790; doi:10.1371/journal.pgen.1005091)
Supplement: S1 Table — (XLSX) [file pgen.1005091.s007.xlsx]

## Sheet: Sheet1
S1 Table Tailing status and nucleotides composition in each genotype.
Ler	Total mapped reads: 2597466										Re_Ler	Total mapped reads: 2088587
Tail Length	1	2	3	4	5	6	7	Sum	Ratio		Tail Length	1	2	3	4	5	6	7	Sum	Ratio
Reads Number	75986	20960	10466	5991	3448	2101	1328				Reads Number	71866	19348	9694	5224	3039	1864	1186
A	5880	2023	1278	1154	1143	963	732	13173	0.0620169		A	7096	1768	1206	1022	1035	826	737	13690	0.0701257
U	58821	33686	26393	19023	13207	7624	4823	163577	0.7701		U	54287	30738	24655	16621	11556	7043	4255	149155	0.764032
C	10330	5908	3076	3272	2378	3705	2769	31438	0.148006		C	9808	5931	2651	2854	2086	3080	2314	28724	0.147136
G	955	303	651	515	512	314	972	4222	0.0198767		G	675	259	570	399	518	235	996	3652	0.018707
hen1-2	Total mapped reads: 1975409										Re_hen1-2	Total mapped reads: 1630380
Reads Number	398756	178543	110315	65031	40999	24058	12099				Reads Number	323743	146762	93422	58509	38038	22676	11260
A	9954	12320	10395	13943	12641	10356	7774	77383	0.0434505		A	8124	10576	9072	12239	11813	9949	7060	68833	0.0447946
U	353655	310594	299530	230177	181785	126913	72200	1574854	0.884279		U	285208	255031	253163	208027	168720	119783	67481	1357413	0.883367
C	34185	33431	20087	15036	9573	6406	3935	122653	0.0688695		C	29590	27282	17278	12912	8724	5709	3539	105034	0.0683533
G	962	741	933	968	996	673	784	6057	0.003401		G	821	635	753	858	933	615	740	5355	0.00348489
hen1-2heso1-2	Total mapped reads: 3236258										Re_hen1-2heso1-2	Total mapped reads: 3816844
Reads Number	599313	147319	47137	15144	6780	3475	1552				Reads Number	769988	165845	46987	15565	6929	3524	1574
A	8674	6105	2988	2556	2475	1624	1329	25751	0.0221695		A	7493	7816	2966	2668	2325	1672	1405	26345	0.019206
U	541717	267833	129907	53674	27647	16305	7287	1044370	0.899116		U	704265	305245	129344	55101	28141	16126	7179	1245401	0.907921
C	47211	19976	7732	3718	2711	2313	1415	85076	0.0732434		C	55810	17904	7864	3833	3118	2687	1616	92832	0.0676763
G	1711	724	784	628	1067	608	833	6355	0.00547113		G	2420	725	787	658	1061	659	818	7128	0.00519645
hen1-2heso1-2urt1-3	Total mapped reads: 3074352										Re_hen1-2heso1-2urt1-3	Total mapped reads: 3720801
Reads Number	105128	8163	1973	900	1011	517	277				Reads Number	128628	12098	2715	1208	1323	653	395
A	20569	1968	1270	735	1114	714	418	26788	0.189893		A	14828	2621	1566	1071	1367	750	627	22830	0.127471
U	33801	8971	2690	1059	1348	777	399	49045	0.347667		U	52333	16205	4323	1696	1731	989	537	77814	0.434475
C	48313	4944	1659	1369	1737	1162	634	59818	0.424034		C	58997	4813	1745	1672	2398	1701	927	72253	0.403425
G	2445	443	300	437	856	449	488	5418	0.0384067		G	2470	557	511	393	1119	478	674	6202	0.0346289
