# Supplementary material for: Synergistic and Independent Actions of Multiple Terminal Nucleotidyl Transferases in the 3’ Tailing of Small RNAs in Arabidopsis
Source: PLoS Genet. 2015 Apr 30;11(4):e1005091. doi: 10.1371/journal.pgen.1005091 (PMC4415790; doi:10.1371/journal.pgen.1005091)
Supplement: S2 Table — (XLSX) [file pgen.1005091.s008.xlsx]

## Sheet: Sheet1
S2 Table Tailing status and nucleotides composition with coordinate positions (1, 1).
Sample name	Total Mapped reads	Position (1,1) reads number	A	U	C	G
Ler	2597466	28580	3876	22762	1143	799
hen1-2	1975409	167176	1879	155264	9508	525
hen1-2heso1-2	3236258	391562	2512	379266	8889	895
hen1-2heso1-2urt1-3	3074352	29219	3990	14656	10192	381
Re_Ler	2088587	26730	5088	19959	1100	583
Re_hen1-2	1630380	134278	1277	124644	7956	401
Re_hen1-2heso1-2	3816844	527129	1674	513675	10441	1339
Re_hen1-2heso1-2urt1-3	3720801	39358	3078	25530	10248	502
